# Supplementary material for: Incidence and correlates of chronic anemia in people living with HIV Initiating ART: An exploratory five-year retrospective cohort of patients retained in care
Source: PLOS Glob Public Health. 2026 Mar 31;6(3):e0006133. doi: 10.1371/journal.pgph.0006133 (PMC13037997; doi:10.1371/journal.pgph.0006133)
Supplement: S1 Data — (XLS) [file pgph.0006133.s001.xls]

## Sheet: chronic anaemia full data_1
FOLLOWUPTIME	SEX	Age_1	yearofinitiation	STARTINGREGIMENT	NRTIbackborn	REGIMENS	CURRENTREGIMENT	REGIMENSA	NRTIbackbornA	Switching	Cortrimoxaxole	HEIGHT_0	HEIGHT_1	HEIGHT_2	HEIGHT_3	HEIGHT_4	WEIGHT_0	WEGHT_1	WEIGHT_2	WEIGHT_3	WEIGHT_4	BMI_0	BMI_1	BMI_2	BMI_3	BMI_4	VL_0	VL_1	VL_2	VL_3	VL_4	SBP_0	SBP_1	SBP	SBP_3	SBP_4	DBP_0	DBP_1	DBP_2	DBP_3	DBP_4	ADHERENCE	TPT	VAR00001	hb_0	hb_1	hb_2	hb_3	hb_4
2018	1	37		ABC+3TC+DTG	ABC	INSTI	TDF+3TC+DTG	INSTI	TDF	no																																				15.8	15	15.4
2018	1	44		ABC+3TC+DTG	ABC	INSTI	TDF+3TC+DTG	INSTI	TDF	no		1.65	1.65	1.65	1.65		75	78	81	83		27.5482	28.6501	29.7521	30.4867			35900	22	20		114	135		147		88	84	91	92						17	20.8	18.3
2019	1	64		TDF+3CT+DTG	TDF	INSTI	TDF+3TC+DTG	INSTI	TDF	no		1.75	1.75	1.75	1.75												1										91	82	68	81			NO			22.1	11.7
2019	1	60		3TC+AZT	AZT		3TC+AZT+DRV/r	PI	AZT	yes		1.75	1.75	1.75			95	84	90			31.0204	27.4286	29.3878			20	29	79			117	141	132			74	87	82				NO			15.1	13.9
2020	1	46		TDF	TDF		TDF+3TC+DTG	INSTI	TDF	no		1.77	1.77	1.77			65	62				20.7476	19.79									130	121				71	69					YES		6	13.6
2019	2	47	2004	D4T+3TC+NVP	D4T	NNRTI	3TC+AZT		AZT	yes	Yes	1.52	1.52	1.52	1.52	1.52	7.2	7.2	6.8	7.7	4.2							108762	872	55		110	100	120	130	123	70	80	80	90	78		Yes		6.7	13	12.8	12	8.1
2019	1	44	2004	EFV		NNRTI	3TC+TDF+DTG	INSTI	TDF	yes	Yes	1.74	1.74	1.74	1.74	1.74	49	52	55.3	64	62	16.1844	17.1753	18.2653	21.1389	20.4783		20		20	20		100	90	120	100	60	60	90	60	60		Yes		8.6	16.7	15.7	14.6	16.9
2019	2	42	2008	3TC+NVP+D4T	D4T	NNRTI	3TC+NVP+D4T	NNRTI	D4T	no	Yes	1.56	1.56	1.56	1.56	1.56	51.2	51.2	51.2	51.2	51.2	21.0388	21.0388	21.0388	21.0388	21.0388			TND	3180	TND	90	110	100	102	120	60	70	60	70	60				8.9	12.1	12.6	12	13.8
2019	1	64	2004	3TC+D4T+NVP	D4T	NNRTI	3TC+TDF+DTG	INSTI	TDF	yes	Yes	1.75	1.75	1.75	1.75	1.75	65.3	66.9	62	64	63	21.3224	21.8449	20.2449	20.898	20.5714		20	20		20		100	110	160	110	70	70	100	70	74		Yes		9.6	13.7	14.9	15.6	14.7
2019	2	49	2006	3TC+NVP+D4T	D4T	NNRTI	3TC+TDF+EFV	NNRTI	TDF	no	Yes	1.6	1.6	1.6	1.6	1.6	64.5	45	46	48	46.5	25.1953		17.9688	18.75	18.1641						110	100	110	103	118	70	60	80	60	67		Yes		9.6	13	12.2	12.9	12.6
2019	2	62	2007	3TC+D4T	D4T		3TC+TDF+DTG	INSTI	TDF	yes	Yes	1.62	1.62	1.62	1.62	1.62	75	81	84	86	89	28.578	30.8642	32.0073	32.7694	33.9125		20	TND		TND		140	120	140	150		90	70	90	80		no		9.8	12.8	11.4	13.1	12.7
	1	27										180					53					16.358					20					109					59								10	14.6	15.4	17.9	16.6
	2	22			TDF			INSTI				167					45					16.1354					30					107					62								10	12.2	10	12
2019	2	43	2006	3TC+NVP+AZT	AZT	NNRTI	EFV+3TC+TDF	NNRTI	TDF	no	Yes	1.64	1.64	1.64	1.64	1.64	58	69	65	66	65	21.5645	25.6544	24.1672	24.539	24.1672							100	90	100	101		60	60	50	87		no		10	12.7	12.4	10	12
2019	2	43	2006	3TC+NVP+D4T	D4T	NNRTI	3TC+TDF+EFV	NNRTI	TDF	no	Yes	1.56	1.56	1.56	1.56	1.56	45.5	51	56.5	63	57	18.6966	20.9566	23.2166	25.8876	23.4221		38	20	21	47		90	100	100	100		50	70	60	60		Yes		10	13.5	12	15.2	13.5
2019	2	46	2005	EFV		NNRTI	3TC+AZT+LPV	PI	AZT	no	Yes	1.5	1.5	1.5	1.5	1.5	43	44.1	48.8	52	55	19.1111	19.6	21.6889	23.1111	24.4444		545327	239603				100	100	90	80		70	60	50	50		no		10.2	12.9	11.9	12.7	9.6
	1	70										164					50					18.5901										146					90								10.3	14.1	13.6	14.2	4.04
	2	58										163					60					22.5827					0					100					60								10.4	14.5	11.4	11.8	11.9
2019	2	43	2009	FTC+TDF	TDF		3TC+AZT		AZT	yes	Yes	1.52	1.52	1.52	1.52	1.52	58	52	50	55	50.5	25.1039	22.5069	21.6413	23.8054	21.8577		10365		10368			100	90	100	120	60	60	60	60	88		Yes		10.7	12.1	13.3	14.3	14.3
	1	67			TAF			INSTI				170					68					23.5294					0					113					62								10.8	13.2	13.5	11.3
2019	1	49	2007	3TC+AZT	AZT		3TC+TDF+DTG	INSTI	TDF	yes	Yes	1.67	1.67	1.67	1.67	1.67	45	69	62	74	73	16.1354	24.7409	22.231	26.5338	26.1752	0	TND	20			140	120	140	120	110	100	80	80	80	80		Yes		10.9	14.3	14.4	16	15.3
	2	36										161					80					30.863										121					84								11.1	12	12.8	11.1
2019	2	18	2008	3TC+D4T	D4T		3TC+TDF		TDF	yes	Yes	0.92	0.92	0.92	0.92	0.92	19.6					23.1569																							11.4	13.1	12.5	12.6
	2	50			TDF			INSTI				159.5					92					36.1632					0					124					67								11.5	13.4	13.7	11.7
	2	21			TDF			INSTI				158					51					20.4294					30					119					65								11.6	12.1
2019	2	48	2009	3TC+AZT	AZT		3TC+TDF+EFV	NNRTI	TDF	yes	Yes	1.64	1.64	1.64	1.64	1.64	75	94	100	103	100	27.8852	34.9494	37.1802	38.2957	37.1802		20		20			110	120	130	120		80	70	60	80		no		11.6	14.3	14	14.5	13.9
	1	49										185					69					20.1607					20					140					98								11.7	14.6	14.4	15.3	15
	2	36			TDF			INSTI				164					71					26.398					576					128					89								11.8	13.3	12	13	13.6
	1	24										160					55					21.4844					2840					127					69								11.9	15.8	13.9	13.3	14.6
2019	1	60	2007	3TC+D4T	D4T		3TC+TDF		TDF	yes	Yes	1.66	1.66	1.66	1.66	1.66	59	61	62	62	61.8	21.4109	22.1367	22.4996	22.4996	22.4271		20	524	541	36731		90	100	120	118		60	70	70	60		no		11.9	14.2	13.4	12.3	13.6
	2	24			TDF			INSTI				158					55					22.0317					0					116					79								11.9	12.4
2019	2	50		TDF	TDF		TDF+3TC+DTG	INSTI	TDF	no		1.76	1.76	1.76			65.5	61	62	60		21.1454	19.6927	20.0155			31	196				147	115	124			94	70	79				NO		12		11.9
	2	48			AZT			INSTI				172					89					30.0838					942					129					73								12.1	12.3	12.4	12.8	14.3
	2	46			TDF			INSTI				166					57					20.6852					0					111					79								12.1	14.6	11.7	14.6	13.2
2019	2	26	2006	3TC+AZT	AZT		3TC+TDF+EFV	NNRTI	TDF	yes	Yes	1.67	1.67	1.67	1.67	1.67	43.8	44.6	54	43.2	49.8	15.7051	15.992	19.3625	15.49	17.8565			TND	131	20		100	90	110	97		60	60	70	77		no		12.1	13.5	14	13.1	11.3
	2	45										172					49					16.563					0					157					81								12.2	12.2	11.3	12.2	11.3
2020	2	29		EFV+FTC+TDF	TDF	NNRTI	TDF+3TC+DTG	INSTI	TDF	yes		1.77	1.77				68	67				21.7051	21.3859					1	20	1		110	125				70	79					NO		12.2	13.6
2020	2	40		3TC+TDF	TDF		FTC+TDF		TDF	no																						112	150				69	100					NO		12.4	14.8
2018	2	55		3TC+AZT+LPV/r	AZT	PI	AZT+3TC+DTG	INSTI	AZT	yes		1.7	1.7	1.7	1.7		60.5	77	81.1	86		20.9343	26.6436	28.0623	29.7578		67	20	161	132	13242	178	100	97			81	93	80	89			NO		12.4	13.8	13.4	13.9
2019	2	35		TDF	TDF		TDF+3TC+DTG	INSTI	TDF	no							89	75									641					139	125				104	75					NO		12.4	12.2	13.1
2019	2	28		EFV+3TC+TDF	TDF	NNRTI	EFV+3TC+TDF	NNRTI	TDF	no							90	90	90	92												142	171	143	131										12.4	8.7	13	14	13.2
2019	1	37		TDF+3CT+DTG	TDF	INSTI	EFV+3TC+TDF	NNRTI	TDF	yes		1.7	1.7				64					22.1453										105					57						YES		12.5	13.5	12
2018	2	59		TDF+3CT+DTG	TDF	INSTI	TDF+3TC+DTG	INSTI	TDF	no		1.6	1.6				62	54				24.2188	21.0938				76					107	100				81	67					NO		12.5	14.8
2018	2	35		EFV+FTC+TDF	TDF	NNRTI	TDF+3TC+DTG	INSTI	TDF	yes																																			12.5	12.9
2018	2	48		ABC+3TC+DTG	ABC	INSTI	TDF+3TC+DTG	INSTI	TDF	no		1.6	1.6	1.6			51	66	75			19.9219	25.7812	29.2969			390					104	107	109			69	89	70				NO		12.6	12.9	12.9
2020	2	27		TDF+AZT+DTG	TDF	INSTI	3TC+AZT+DTG	INSTI	AZT	no																																			12.7	6.1
	2	39			TDF			INSTI				159					67					26.5021					20					112					76								12.7	12.4	12.1	11.4
2020	1	46		TDF+3TC+DTG	TDF	INSTI	TDF+3TC+DTG	INSTI	TDF	no		1.68	1.68	1.68	1.68		51.3	62.5	64	65		18.176	22.1443	22.6757	23.03		60560	131	145000	29	1	113	126	105	108		87	103	80	68			NO		12.8	11.1	13.1	11.9
	2	43										167					105					37.6493					30					159					136								12.8	12	10
2018	2	24		ABC+3TC+DTG	ABC	INSTI	3TC+AZT+DTG	INSTI	AZT	no		1.5	1.5				43	53									18237	278212				92	110				49	88					NO		12.8	12
2018	2	30		EFV+FTC+TDF	TDF	NNRTI	TDF+3TC+DTG	INSTI	TDF	yes																																	NO		12.8	13.4	11.2
2019	2	42		EFV+3TC+TDF	TDF	NNRTI	TDF+3TC+DTG	INSTI	TDF	yes		1.8	1.8				53	80				16.358	24.6914				6180					140	125				107	69					NO		12.8	10.9
2019	2	48	2007	3TC+AZT	AZT		3TC+AZT		AZT	no	Yes	1.64	1.64	1.64	1.64	1.64	89	88.2	98	86.5	83	33.0904	32.793	36.4366	32.1609	30.8596		359	451	768			110	130	110	130	60	80	70	80	60		no		12.9	12.6	11	13.1	12.2
2019	2	68	2007	3TC+AZT	AZT		3TC+TDF+EFV	NNRTI	TDF	yes	Yes	1.56	1.56	1.56	1.56	1.56	53	50	50	55.5	53	21.7784	20.5457	20.5457	22.8057	21.7784		20	TND	22400			120	90	90	100		80	60	60	70		Yes		12.9	13.2	13.1	11.2	13.2
	1	37										178					90					28.4055					54					143					89								13	13.2	13.4	13.2	13.4
2020	2	26		TDF+3TC+DTG	TDF	INSTI	3TC+AZT+DTG	INSTI	AZT	no		1.58	1.58	1.58			56	62	69.5			22.4323	24.8358	27.8401				61000	604	208000		130	108	115			80	63	68				NO		13	10.7	14.2
2019	1	36	2008	FTC+TDF	TDF		3TC+TDF+EFV	NNRTI	TDF	no	Yes	1.76	1.76	1.76	1.76	1.76	47	54		71	73	15.173	17.4329	0	22.921	23.5666	1133	1060					80	100	110	121		50	60	80	80		no		13.1	14	15.3	14.8
2019	2	30		ABC+3TC+DTG	ABC	INSTI	TDF+3TC+DTG	INSTI	TDF	no		1.66	1.66	1.66			84.5	82	86			30.6648	29.7576	31.2092			0	29				112	98	103			75	71	68				YES		13.1	14.2	10.9
2018	2	30		ABC+3TC+DTG	ABC	INSTI	ABC+3TC+DTG	INSTI	ABC	no																																			13.1	11.8
2020	2	37		TDF	TDF		TDF+3TC+DTG	INSTI	TDF	no		1.55	1.55	1.55	1.55		68	70	79	74		28.3039	29.1363	32.8824	30.8012							126	106	108	98		81	73	70	60			NO		13.1	12.4		13.6
2018	2	35		TDF	TDF		TDT+3TC+DTG	INSTI	TDF	no																																			13.1	13.2	15.1	14.5
2018	2	30		ABC+3TC+DTG	ABC	INSTI	EFV+3TC+TDF	NNRTI	TDF	yes																						102					86								13.1	11.8
	1	80										182					68					20.5289					124					100					60								13.2	12.7	13.5	13.1	12.9
	2	56			TDF			INSTI				163					80					30.1103					60					131					87								13.2	13	14.2	13.8	13.5
2018	2	24		EFV+3TC+TDF	TDF	NNRTI	EFV+3TC+TDF	NNRTI	TDF	no																																	YES		13.2	11.3	12.6
2018	2	24		EFV+3TC+TDF	TDF	NNRTI	EFV+3TC+TDF	NNRTI	TDF	no																						139	138			116	64	82			72		NO		13.2	11.3			12.6
2019	1	49	2010	3TC+AZT	AZT		3TC+TDF+EFV	NNRTI	TDF	yes	Yes	1.72	1.72	1.72	1.72	1.72	58	56.4	64	59	58.6	19.6052	19.0644	21.6333	19.9432	19.808		230	66	1408		120	120	125	120	120	70	70	80	70	60		no		13.3	12.7	14	13.3
2019	2	40	2006	3TC+NVP+D4T	D4T	NNRTI	3TC+AZT		AZT	yes	Yes	1.54	1.54	1.54	1.54	1.54	67	62.5	64	66	62	28.251	26.3535	26.986	27.8293	26.1427		20	20		TND		130	120	109			80	86	63			no		13.3	13.2	14.1	13	12.6
2020	1	29		TDF+3TC+DTG	TDF	INSTI	TDF+3TC+DTG	INSTI	TDF	no		1.62	1.62	1.62	1.62		55	56	57	53		20.9572	21.3382	21.7193	20.1951		20					126	139	134	112		71	82	79	71			YES		13.4	13.4		13.1
	1	32			TDF			INSTI				161					50					19.2894					0					88					54								13.4	14.6	13.4	15.2	14.5
	1	40			TDF			INSTI				182					81					24.4536					616					156					109								13.4	12.7	12.9	13.6	13.7
2018	2	46		ABC+EFV+XTC	ABC	NNRTI	TDF+3TC+DTG	INSTI	TDF	yes																																			13.4	12.3	13.2
2019	2	61		TDF+3CT+DTG	TDF	INSTI	TDF+3TC+DTG	INSTI	TDF	no																																	NO		13.4	12.7
2020	1	60		TDF	TDF		TDF		TDF	no							80	85										20	860			110	120				70	80					NO		13.5	14.5
	1	65			TDF			INSTI				160					62					24.2187					290					135					85								13.5	13.9	13.8	12.2	13.2
	2	56										160					60					23.4375					30					107					67								13.5	13.6	15.4	13.3	12.8
2019	2	44	2010	3TC+AZT	AZT		3TC+TDF+DTG	INSTI	TDF	yes	Yes	1.6	1.6	1.6	1.6	1.6	63.1	63.5	63.5	64	61.5	24.6484	24.8047	24.8047	25	24.0234						90	120	120	110	100	60	70	80	60	80		no		13.5	14.2	13.3	13	17.2
2020	2	34		TDF	TDF		TDF+3TC+DTG	INSTI	TDF	no		1.57	1.57	1.57			54	58	86			21.9076	23.5304	34.8899			78	561				120	139	161			71	87	96				YES		13.5		14.4
2020	2	50		TDF+3TC+DTG	TDF	INSTI	TDF+3TC+DTG	INSTI	TDF	no		1.66	1.66				80.1	81.5				29.0681	29.5761									119	127				82	90					NO		13.5	14.4
2018	2	25		EFV+FTC+TDF	TDF	NNRTI	EFV+3TC+TDF	NNRTI	TDF	no		1.6	1.6				58	61.5				22.6562	24.0234									129	118				87	83					NO		13.5	12.3
2019	1	55		TDF+3CT+DTG	TDF	INSTI	TAF+FTC+DTG	INSTI	TAF	no		1.69	1.69	1.69			75	85	83			26.2596	29.7609	29.0606			88	1				138	175	158			102	110	117				NO		13.7	14.2	14.9
2019	2	17		ABC+3TC+DTG	ABC	INSTI	TDF+3TC+DTG	INSTI	TDF	no		1.6	1.6	1.6	1.6		43	44	45	42		16.7969	17.1875	17.5781	16.4062		1975	23	23			103	121	103	105		66	74	61	65			NO		13.7	13.6
2018	2	26		ABC+3TC+DTG	ABC	INSTI	TDF+3TC+DTG	INSTI	TDF	no		1.6	1.6	1.6			52	54	55			20.3125	21.0938	21.4844			36	0				115	98	112			73	59	73				YE		13.7		12
2019	2	53		TDF+3CT+DTG	TDF	INSTI	TDF+3TC+DTG	INSTI	TDF	no																																			13.7
2019	2	40	2010	3TC+NVP+D4T	D4T	NNRTI	3TC+TDF+EFV	NNRTI	TDF	no	Yes	1.6	1.6	1.6	1.6	1.6	45	44	45	46	47	17.5781	17.1875	17.5781	17.9688	18.3594				19	TND			130	159	174			90	115	107		Yes		13.7	14.2	13.6	14.3	14.7
2019	2	28		TDF+3CT+DTG	TDF	INSTI	TDF+3TC+DTG	INSTI	TDF	no							78															122	129				73	89							13.8	12.1	12.6
2019	2	34		EFV+3TC+TDF	TDF	NNRTI	TDF+3TC+DTG	INSTI	TDF	yes																																			13.8	13.5	13.2
2020	2	21		3TC+TDF+LPV/r	TDF	PI	TDF+3TC+DTG	INSTI	TDF	yes		1.6	1.6	1.6	1.6		74	76.5	73.5	89.5		28.9062	29.8828	28.7109	34.9609			1946	41	1480		116	112	136	137		78	83	77	78			NO		13.8	11.8	13.4
2019	1	59		ABC+EFV+XTC	ABC	NNRTI	TDF		TDF	yes		1.7	1.7	1.7	1.7												989	1				125	122	124	121		98	83	71	65			NO		13.9	14	14.7	13.8
2019	1	51	2006	3TC+NVP+AZT	AZT	NNRTI	3TC+TDF+EFV	NNRTI	TDF	no	Yes	1.82	1.82	1.82	1.82	1.82	56	65.5	65	65	72	16.9062	19.7742	19.6232	19.6232	21.7365		20	TND				130	130	110	110		90	70	70	80		no		13.9	12	13.6	13.1	10
2018	2	36		EFV+FTC+TDF	TDF	NNRTI	EFV+FTC+TDF	NNRTI	TDF	no							66																												13.9	11.9
2019	1	62	2006	EFV		NNRTI	3TC+TDF+DTG	INSTI	TDF	yes	Yes	1.7	1.7	1.7	1.7	1.7	45.3	71.5	83	86	89	15.6747	24.7405	28.7197	29.7578	30.7958			0	20	474		150	110	110	100		90	70	70	70		no		14	7	14.9	14.8	13.5
2019	1	46		TDF	TDF		TAF+FTC+DTG	INSTI	TAF	yes		1.67	1.67				72	60	71			25.8166	21.5139				201	428				142	106				102	66					YES		14.1	15.4
	2	42			TDF			INSTI				157					68					27.5873					0					119					78								14.1	12.7	11.8	12.9	11.6
2019	1	42		TDF+3CT+DTG	TDF	INSTI	TDF+3TC+DTG	INSTI	TDF	no							65	64														178					118								14.2	15
2018	1	56		EFV+FTC+TDF	TDF	NNRTI	TDF+3TC+DTG	INSTI	TDF	yes																																			14.2	13.2	14.3	14.6
	1	52			TDF			INSTI				170					80					27.6817					0					113					73								14.2	12.4	13.6	13.2
2018	1	37		TDF+3CT+DTG	TDF	INSTI	TDF+3TC+DTG	INSTI	TDF	no																																			14.3	14.9	14.7
2020	2	32		ABC+LPV/r+XTC	ABC	PI	DTG+FTC+TAF	INSTI	TAF	yes		1.62	1.62				80	85	89			30.4832	32.3884				916	863	30			134	123	115			91	72	78				YES		14.3	12.2	9.2
	1	48										173					61					20.3816										114					72								14.4	13.4	14.8
2019	1	44	2005	3TC+AZT+NVP	AZT	NNRTI	3TC+TDF+EFV	NNRTI	TDF	yes	Yes	1.67	1.67	1.67	1.67	1.67	67.3	69	70	71	69	24.1314	24.7409	25.0995	25.4581	24.7409		180	27				100	110	110	100		80	70	60	60		no		14.4	15.3	15.1	14	13.8
	1	59			TDF			INSTI				182					80					24.1517					87					141					92								14.5	13.9	15.7	15.3	15.6
2019	1	51	2004	3TC+NVP+D4T	D4T	NNRTI	3TC+TDF+DTG	INSTI	TDF	yes	Yes	1.73	1.73	1.73	1.73	1.73	1.73	58.5	58.5	62.7	65	0.578	19.5463	19.5463	20.9496	21.7181				290	488		120	130	130	115	70	90	90	70	70		no		14.6	13.9	13.3	14.4	11.8
	1	40			TDF			INSTI				182					75					22.6422					0					115					66								14.6	16.4	16.2	16.3	16.1
	1	57			TDF			INSTI				171					64					21.8871					0					138					93								14.6	14.6	14.3	15.1	15.5
2020	1	63		TDF+3TC+DTG	TDF	INSTI	TDF+3TC+DTG	INSTI	TDF	no							72	81										1	155000			101	125				94	74					NO		14.7	14.3
2019	2	45	2007	3TC+D4T	D4T		EFV+FTC+TDF	NNRTI	TDF	yes	Yes	1.6	1.6	1.6	1.6	1.6	65.5	65	65	65	66	25.5859	25.3906	25.3906	25.3906	25.7812			20		TND		150	100	110	120		100	70	80	80		no		14.7	13	14.1	14.4	13.4
	1	45										182					75					22.6422										135					87								14.8	15.8	13.3	13.9
2019	1	60	2005	3TC+AZT	AZT		3TC+TDF+DTG	INSTI	TDF	yes	Yes	1.74	1.74	1.74	1.74	1.74	83	87.5	100	96	100	27.4145	28.9008	33.0295	31.7083	33.0295		20		20			130	120	140	130		90	80	100	90		Yes		14.8	13.5	16.7	14.2	14.3
2018	1	42		ABC+3TC+DTG	ABC	INSTI	TDF+3TC+DTG	INSTI	TDF	no		1.7	1.7	1.7	1.7	1.7	74	80	85	91		25.6055	27.6817	29.4118	31.4879		49	29	20	99		180	175	122	136		114	88	80	61			NO		15	17.9		17.6
	1	53										179					60					18.726					0					123					79								15.1	10.4	14.5	16	13
2020	2	28		TDF+3TC+DTG	TDF	INSTI	TDF+3TC+DTG	INSTI	TDF	no		1.65	1.65				69	86				25.3444	31.5886									116	113				89	85							15.7	11.2
	1	32			TDF			INSTI				167					60					21.5139					0					98					58								15.8	17.7	18.8	19.6
	1	64										180					83					25.6173										175					98								15.9	15	23.6	15	11.6
2018	1	33		FTC+TDF	TDF		TDF		TDF	no		1.7	1.7				49	50				16.955	17.301									122	129				81	90					NO		15.9	14.4
2018	1	49		ABC+3TC+DTG	ABC	INSTI	TDF+3TC+DTG	INSTI	TDF	no		1.7	1.7	1.7	1.7	1.7	73	73.6	80.1	79		25.2595	25.4671	27.7163	27.3356		0	0	1	0		142	140	140	145	166	100	80	90	98	131		NO		15.9	20.6	13.7	14.9	14.2
2020	1	34		TDF	TDF		TDF+3TC+DTG	INSTI	TDF	no		1.74	1.74	1.74			66	68				21.7994	22.46				1210					130	124				80	89					NO		15.9	11.2
2020	1	27		TDF+3TC+DTG	TDF	INSTI	TDF+3TC+DTG	INSTI	TDF	no		1.74	1.74	1.74	1.74		65	67	64	58		21.4692	22.1297	21.1389	19.1571		4110	172				132	127	112	110		72	69	64	67					16	16.7	14.5	15
2020	2	40		TDF+3TC+DTG	TDF	INSTI	TDF+3TC+DTG	INSTI	TDF	no																						129	123				93	83							16.5	12
2018	1	40		TDF+3CT+DTG	TDF	INSTI	TDF+3TC+DTG	INSTI	TDF	no		1.6	1.6	1.6	1.6		68					26.5625					0	0	161	0		129					65						NO		17	16.5	15.2	17.3
2018	1	30		TDF+3CT+DTG	TDF	INSTI	TDF+3TC+DTG	INSTI	TDF	no		1.7	1.7				62	64				21.4533	22.1453				255	60900				113	129				81	97					YES		17.4	11.4
2018	1	36		ABC+3TC+DTG	ABC	INSTI	TDF+3TC+DTG	INSTI	TDF	no																																			17.7	14.6	14.5	13.9
2019	1	41		TDF+3CT+DTG	TDF	INSTI	TDF+3TC+DTG	INSTI	TDF	no		1.77	1.77	1.77	1.77		62	63	68	70		19.79	20.1092	21.7051	22.3435		1350	1	513			113	118	113	123		70	75	75	79			YES			14.7	12.3	12.7
	2	46																																											4.4	5.2	3.4	7.1	2.6
	2	38										158					36					14.4208										104					70								5.8	6.8	5.9	4.8
	2	40			TDF			INSTI				167					50					17.9282					0					115					66								5.9	6.2	6.8	10.3	9.1
	2	48			TDF			INSTI				146					47					22.0492					30					107					67								5.9	6.5	7.3	11	9.4
	2	48			TDF			INSTI				164					66					24.539					0					112					54								6	7.4	6.4	11.9	30.7
	2	43			TDF			INSTI				170					74					25.6055					0					140					68								6.2	6.2	6.5	6.5	7.4
	2	43			TDF			INSTI				167					52					18.6453					38					108					68								6.7	7.3	7.3	10.2	12.9
	2	36			TDF			INSTI				160					47					18.3594					1102					119					73								6.7	9.1	8.7	9.8
	2	47			TDF			INSTI				165					48					17.6309					0					108					74								6.9	8.5	8	8.3	7.3
	2	33			TDF			INSTI				164					45					16.7311					20					119					83								7.3	6.3	7	5.5	5.1
	2	27			TDF			INSTI				162					51					19.433					0					120					71								7.4	4.5	4.6	5.3	4.3
2019	2	29	2008	3TC+D4T	D4T		EFV+FTC+TDF	NNRTI	TDF	yes	Yes	1.58	1.58	1.58	1.58	1.58	48	53	52	48	48	19.2277	21.2306	20.83	19.2277	19.2277			20619	20	20		110	100	100	101		70	60	60	80		no		7.5	6.4	6.7	9.5	7.8
2019	2	46	2008	FTC+TDF	TDF		3TC+AZT		AZT	yes	Yes	1.7	1.7	1.7	1.7	1.7	71	72	72	63.5	65.1	24.5675	24.9135	24.9135	21.9723	22.526	902		498				110	80	120	120		70	60	80	70		no		7.6	11.3	13	12	12.2
	2	46										158					55					22.0317										103					62								7.7	8	9.2
2020	2	34		DTG+FTC+TAF	TAF	INSTI	DTG+FTC+TAF	INSTI	TAF	no		1.6	1.6	1.6			59	59	63			23.0469	23.0469	24.6094			1					128	120	135			80	80	77				NO		7.7	8.5	9.6
2020	1	52		TDF+3TC+DTG	TDF	INSTI	TDF+3TC+DTG	INSTI	TDF	no		1.82	1.82				51	64				15.3967	19.3213				93	81				108	124				63	75					YES		7.9	11.9
2019	2	43	2008	3TC+D4T	D4T		3TC+TDF+EFV	NNRTI	TDF	yes	Yes	1.57	1.57	1.57	1.57	1.57	1.57	1.57	1.57	1.57	1.57							20	20	411	8555	110	110	120	100	100	80	80	70	80	60		no		7.9	6.8	10.6	10.1	13.9
	2	44			TDF			INSTI				167					106					38.0078					0					125					82								8	8.7	7.1	10.8	12.6
2019	2	47	2008	3TC+D4T	D4T		3TC+TDF+EFV	NNRTI	TDF	yes	Yes	1.52	1.52	1.52	1.52	1.52	46	47	50	48	47	19.91	20.3428	21.6413	20.7756	20.3428		20	20	33	33		110	100	108	100		70	60	60	60				8.1	7.5	6.1	9
	2	47			TDF			INSTI				155					70					29.1363					43					110					73								8.3	8.6	10.3	8.9
	2	48			TDF			INSTI				162					47					17.9089					0					131					79								8.5	8	11.9	12.7	11.2
2019	2	52	2008	3TC+D4T	D4T		3TC+TDF+DTG	INSTI	TDF	yes	Yes	1.56	1.56	1.56	1.56	1.56	61	69	75	70.5	66	25.0657	28.3531	30.8185	28.9694	27.1203	38	38	27	648	TND	110	90	120	122	117	70	60	80	86	70		no		8.7	10.2	9.6	11.3	11
	2	49			TDF			INSTI				150					48					21.3333					0					109					73								8.7	7	9.3	5.8
2019	1	41	2005	3TC+NVP+D4T	D4T	NNRTI	3TC+TDF+DTG	INSTI	TDF	yes	Yes	1.76	1.76	1.76	1.76	1.76	45	54	50	52	52	14.5274	17.4329	16.1415	16.7872	16.7872	20		1802				140	120	140	120		90	80	60	80		Yes		8.8	10.8	8.9	13.3	15.1
	2	42			TDF			INSTI				161					55					21.2183					30					120					70								8.9	7.1	7.9	8.7
2019	2	50	2008	3TC+D4T	D4T		EFV+3TC+TDF	NNRTI	TDF	yes	Yes	1.72	1.72	1.72	1.72	1.72	70	75	72	71	73.5	23.6614	25.3515	24.3375	23.9995	24.8445		0	68	20	983		110	130	120	120		70	80	80	80		no		8.9	10.5	9.4	9.3	11.8
	2	44										161					65					25.0762					0					116					75								9	6.8	6.6
2019	1	26	2004	3TC+NVP+AZT	AZT	NNRTI	3TC+TDF+DTG	INSTI	TDF	yes	Yes	1.78	1.78	1.78	1.78	1.78	22.9	66.3	69.2	68	77	7.2276	20.9254	21.8407	21.4619	24.3025							153	120	100	131		80	80	90	74		Yes		9.2	7.8	12.2	10.5	13.8
	2	52			TDF			INSTI				152					53					22.9398					0					120					82								9.3		8.9	2	4.7
	1	78			TDF			INSTI				177					51					16.2788					36					127					83								9.4	9.4	9.6	10.3	3.64
	2	38										158					47					18.8271					58					111					62								9.4	11.2	9.4	7.9
	2	51			TDF			INSTI				163					73					27.4756					0					144					75								9.5	9.5	10.4	11.9	12.5
	2	45			TDF			INSTI				164.5					73					26.9768					37					137					86								9.5	7.8	10.6	8.2
	2	25			TDF			INSTI				161					42					16.2031					0					110					71								9.5	9	9.6	9.4
	2	32										157					78					31.6443					30					127					89								9.6	11.1	12.4	8.2	8.2
2019	2	55	2007	3TC+D4T	D4T		3TC+TDF+DTG	INSTI	TDF	yes	Yes	1.56	1.56	1.56	1.56	1.56	46	49	47	48	48	18.902	20.1348	19.313	19.7239	19.7239							120	90	100	120		80	60	60	80		Yes		9.6	11.5	11.8	10.6	11.8
	2	41			TDF			INSTI				165					53					19.4674					0					128					84								9.6	10.3	11.1	11.1	12.5
2019	1	49	2005	3TC+NVP+D4T	D4T	NNRTI	3TC+TDF+DTG	INSTI	TDF	yes	Yes	1.65	1.65	1.65	1.65	1.65	47	60.4	58	63	60	17.2635	22.1855	21.3039	23.1405	22.0386		20	53				100	100	110	110		70	60	80	53		Yes		9.7	12.8	10.9	11.8	13.7
2019	2	53	2006	EFV		NNRTI	3TC+TDF+DTG	INSTI	TDF	yes	Yes	1.64	1.64	1.64	1.64	1.64	56	66	59	64	65.5	20.8209	24.539	21.9363	23.7954	24.3531		20	20	20	169		120	110	150	110		70	80	100	70		no		9.8	11.2	12.8	9.3	12.2
2019	2	45	2004	3TC+NVP+D4T	D4T	NNRTI	3TC+TDF+DTG	INSTI	TDF	yes	Yes	1.62	1.62	1.62	1.62	1.62	56	57.2	54	54	57	21.3382	21.7955	20.5761	20.5761	21.7193	1090						100	100	120	110		60	60	80	80		no		9.8	11.3	12.2	10.7	11
2020	2	29		TDF	TDF		TDF+3TC+DTG	INSTI	TDF	no		1.68	1.68	1.68			45	50	53			15.9439	17.7154	18.7783			20	10900				86	95	98			74	56	51				YES		9.8	10
	2	37			TDF			INSTI				162					96					36.5798					0					134					80								9.8	10.2	10.9	10.3	10.5
	2	23										169					64					22.4082					0					127					67								9.9	15.2	8.9	7.5	6.2
2019	2	36	2008	TDF+FTC+NVP	TDF	NNRTI	3TC+TDF+EFV	NNRTI	TDF	no	Yes	1.6	1.6	1.6	1.6	1.6	62	60	64.5	58.8	60	24.2188	23.4375	25.1953	22.9688	23.4375		20	346	346	376		110	100	100	90		70	70	60	60		no		9.9	10.7	9.9	9.3	9.8
2020	1	62		EFV+FTC+TDF	TDF	NNRTI	ABC+DTG+XTC	INSTI	ABC	yes		1.74	1.74	1.74	1.74		58.8	58	56	54		19.4213	19.1571	18.4965	17.8359		20	179	1490			130	100	138	125		90	80	88	89			NO		10	11.5	9.2	10.7
	2	42			TDF			INSTI				167					65					23.3067					0					113					84								10	10.2	11.4	11.6
2019	2	49	2006	3TC+NVP+D4T	D4T	NNRTI	3TC+AZT		AZT	yes	Yes	1.66	1.66	1.66	1.66	1.66	62	72	70	57	66.5	22.4996	26.1286	25.4028	20.6852	24.1327		1594	265507	147			100	90	90	80		60	70	60	60		Yes		10.1	12.1	12.2	11.2	7.9
2020	2	32		DTG+FTC+TAF	TAF	INSTI	DTG+FTC+TAF	INSTI	TAF	no							46	47														78	92				56	60					NO		10.1	10.1	9.7
	2	49			TDF			INSTI				162					65					24.7676					30					143					92								10.1	11.8	4.6	10.4	8
2019	1	64	2007	3TC+D4T	D4T		3TC+TDF+DTG	INSTI	TDF	yes	1	1.76	1.76	1.76	1.76	1.76	62	56	56	56	58	20.0155	18.0785	18.0785	18.0785	18.7242							100	90	110	110		70	60	60	70				10.2	10.5	11.5	12.4
	2	33										159					60					23.7332										122					76								10.2	11.2	11.7	12.7	9
2020	2	27		EFV+3TC+TDF	TDF	NNRTI	TDF+3TC+DTG	INSTI	TDF	yes																																			10.2	8.3
	2	70			TDF			INSTI				168					71					25.1559					0					128					86								10.2	9.2	10.7	11.2	11.1
2019	2	77	2007	3TC+D4T	D4T		3TC+TDF+EFV	NNRTI	TDF	yes	Yes	1.56	1.56	1.56	1.56	1.56	59	67	47	80	78.8	24.2439	27.5312	19.313	32.8731	32.38		20	678	506			170	200	140	150		100	100	60	82		no		10.2	11.3	11.1	10.9	10.2
	2	25			AZT			INSTI				156					50					20.5457					2550					116					80								10.4	9.8	10.3	11	9.4
2019	2	35	2008	3TC+D4T	D4T		3TC+TDF+DTG	INSTI	TDF	yes	Yes	1.54	1.54	1.54	1.54	1.54	51.2	48	48	59	54	21.5888	20.2395	20.2395	24.8777	22.7694		20	47	22	619		100	100	120	100		70	60	70	60		Yes		10.4	9.5	9.2	8.7	9.6
2020	2	50		TDF+3TC+DTG	TDF	INSTI	TDF+3TC+DTG	INSTI	TDF	no		1.66	1.66				133	130				48.2654	47.1767					20				130	145				80	73					NO		10.4	10.4
2020	2	16		TDF+3TC+DTG	TDF	INSTI	TDF+3TC+DTG	INSTI	TDF	no		1.69	1.69	1.69			70	67	63			24.5089	23.4586	22.0581			1	10				120	130	131			66	88	78				NO		10.4	10.5
	2	23			TDF			INSTI				168					60					21.2585					2280					73					62								10.4	10		11.1	11.6
	2	52			TDF			INSTI				163					64					24.0882					0					128					68								10.4	9.5	10.6	10.5	10
2019	2	54	2007	3TC+AZT	AZT		3TC+TDF+EFV	NNRTI	TDF	yes	Yes	1.61	1.61	1.61	1.61	1.61	3.4	2.3	5	2.6	2.8								TND				130	120	100	140	90	80	60	80	80		no		10.4	11.3	11.2	9.8	13.2
	1	24										176					41					13.2361					30					102					70								10.5	8.4	7.9	12.2	10.2
	2	20										153					58					24.7768					43					113					68								10.5	11.1	9.2	11.3	9.6
2019	2	52	2010	3TC+D4T	D4T		3TC+TDF+EFV	NNRTI	TDF	yes	Yes	1.52	1.52	1.52	1.52	1.52	50	56	74.5	64.2	63	21.6413	24.2382	32.2455	27.7874	27.268		20	2471				90	100	110	100		60	60	70	80		no		10.5	8.3	12.7	13.5	13.4
2019	2	45	2005	3TC+NVP+D4T	D4T	NNRTI	3TC+TDF+EFV	NNRTI	TDF	no	Yes	1.54	1.54	1.54	1.54	1.54	59.6	50	59	53	50	25.1307	21.0828	24.8777	22.3478	21.0828			92	579			100	120	130	103		60	60	90	66		no		10.5	12	13.1	11.3	10.1
	2	44										180					90					27.7778					0					133					88								10.6	10.7	12	12.5	11.9
	2	42										168					84					29.7619					0					95					65								10.6	10.9	8.9	8.4	7.4
	2	29			TDF			INSTI				157					59					23.9361					0					113					65								10.6	10.5	10.2	13.1	11.9
	2	46			TDF			INSTI				164					66					24.539					0					116					70								10.6	11.4	10.6	10.5	10.7
	2	25			TDF			INSTI				161					62					23.9188					99					124					36								10.6	11.8	12.2	12.5	10.9
	2	40			TDF			INSTI				166					55					19.9594					0					128					85								10.6	11	11.4	11.5	11.5
	2	47			TDF			INSTI				159					55					21.7555					104					131					85								10.7	10.9	23.3	13.2	9.3
	2	54			TDF			INSTI				154					61					25.721					0					137					78								10.7	8.8	6.9	4.4	3.8
2019	2	54	2004	AZT	AZT		3TC+TDF+DTG	INSTI	TDF	yes	Yes	1.53	1.53	1.53	1.53	1.53	65	69.2	71.3	67	66	27.7671	29.5613	30.4584	28.6215	28.1943			TND		TND		110	90	90	120		80	60	60	80		Yes		10.8	12.2	11.7	11.9	11.3
2019	2	46	2006	3TC+NVP+AZT	AZT	NNRTI	3TC+TDF+EFV	NNRTI	TDF	no	Yes	1.55	1.55	1.55	1.55	1.55	55	50.3	48	47	45	22.8928	20.9365	19.9792	19.563	18.7305		20	697				110	100	120	100		80	60	80	70		Yes		10.9	10.6	9.5	9.6	11.3
2020	2	24		TDF+3TC+DTG	TDF	INSTI	TDF+3TC+DTG	INSTI	TDF	no		1.55	1.55	1.55	1.55		60.1					25.0156						60.1				135	155				76	76							11	10.7	11.7	11.5	10.4
2020	2	43		TDF	TDF		TDF+3TC+DTG	INSTI	TDF	no							73															106					88						NO		11		11	10.3
2019	2	42	2008	3TC+D4T	D4T		3TC+TDF+EFV	NNRTI	TDF	yes	Yes	1.65	1.65	1.65	1.65	1.65	54	68	65	64.5	72	19.8347	24.977	23.8751	23.6915	26.4463		0	320				140	120	150	130		100	80	80	90		Yes		11	12	10.7	9.1	9.7
	2	26										170					65					22.4913					20					109					68								11.2	11.9	17.9	12.4	12.2
	2	40										165					55					20.202					0					135					85								11.2	10.5	8.1
	2	30			AZT			INSTI				155					52					21.6441					0					105					84								11.2	11.1	9.7	11.1	13.2
2020	2	13		TDF+3TC+DTG	TDF	INSTI	TDF+3TC+DTG	INSTI	TDF	no		1.57	1.57				60.1	61				24.3823	24.7475					20	1			112	127				74	95					NO		11.2	11.4
	2	55			TDF			INSTI				170					97					33.564					26					153					86								11.2	9.4	8.6	11	10.6
2019	2	52	2009	FTC+TDF	TDF		3TC+TDF+EFV	NNRTI	TDF	no	Yes	1.64	1.64	1.64	1.64	1.64	63	69	65	61.5		23.4236	25.6544	24.1672	22.8659			380					130	110	120	110		80	80	70	70		Yes		11.2	10.4	10.8	12.7	12.6
2019	1	49	2010	3TC	3TC		3TC+TDF+EFV	NNRTI	TDF	yes	Yes	1.62	1.62	1.62	1.62	1.62	61.1	60	63	67.6	72	23.2815	22.8624	24.0055	25.7583	27.4348		20	TND	20			120	110	110	120		80	70	86	70		no		11.3	12.4	13.1	14.2	12.2
	2	37			TDF			INSTI				169					85					29.7609					1107					107					67								11.3	11	11.2	12.8	12.7
	2	50			TDF			INSTI				174					73					24.1115					0					121					77								11.3	10.5	9.9	7.5	7.1
2019	2	29	2009	FTC+TDF	TDF		EFV+3TC+TDF	NNRTI	TDF	no	Yes	1.59	1.59	1.59	1.59	1.59	70	69.9	74	72	70	27.6888	27.6492	29.271	28.4799	27.6888		13186				90	100	120	90	100	70	60	80	60	50		no		11.3	9.7	9.5	8.1	9.6
2019	1	80	2005	D4T	D4T		3TC+TDF+DTG	INSTI	TDF	yes	Yes	1.75	1.75	1.75	1.75	1.75	56	61	60	52	53.5	18.2857	19.9184	19.5918	16.9796	17.4694		20	20		TND		160	210	120	160		90	36	70	100		no		11.5	10.5	10	12	12.3
2020	2	21		EFV+3TC+TDF	TDF	NNRTI	TDF+3TC+DTG	INSTI	TDF	yes		1.57	1.57	1.57			36	49	64.3			14.6051	19.8791	26.0863			1					110	100	124			68	40	56				YES		11.5	11.6
	2	40			TDF			INSTI				172					79					26.7036					956					121					76								11.5	6.9	10.7	11.8
	2	43										166					75					27.2173					20					127					78								11.6	12.1	11.5	11.7
2019	2	51	2005	3TC+NVP+D4T	D4T	NNRTI	3TC+TDF+DTG	INSTI	TDF	yes	Yes	1.68	1.68	1.68	1.68	1.68	72.2	71	72.2	72	71	25.5811	25.1559	25.5811	25.5102	25.1559		20	TND	157			120	100	110	120		80	70	80	70		Yes		11.6	12.2	11.8	11.9
	2	40										154					40					16.8663					1901697					128					86								11.7	7.9	11.3	11.5
2020	2	35		TDF	TDF		TDF+3TC+DTG	INSTI	TDF	no		1.64	1.64	1.64			53	55.2	58			19.7055	20.5235	21.5645			47	40	311			133	135	134			87	81	82				NO		11.7	11.7	12.7
	2	49			TDF			INSTI				164					78					29.0006					30					158					92								11.7	13.4	10.5	10.8	10.6
	2	44			TDF			INSTI				168					86					30.4705					30					113					67								11.7	8.6	11.6	8.6	12
	2	48			TDF			INSTI				169					55					19.257					30					92					69								11.8	11.7	11.9	12.5
2019	2	54	2006	3TC+AZT	AZT		3TC+TDF+EFV	NNRTI	TDF	yes	Yes	1.68	1.68	1.68	1.68	1.68	48.3	49	55	57	57	17.1131	17.3611	19.487	20.1956	20.1956					TND		110	90	110	100		70	50	70	70		no		11.8	11.4	10.5	12.2	13
2019	1	46	2007	3TC+AZT	AZT		3TC+TDF+EFV	NNRTI	TDF	yes	Yes	1.68	1.68	1.68	1.68	1.68	50	54	57	56	56	17.7154	19.1327	20.1956	19.8413	19.8413		20	560	560			100	100	130	110		80	60	80	60		no		11.9	12.1	12.9	12.2	12.9
2019	2	63	2006	3TC+NVP+D4T	D4T	NNRTI	3TC+TDF+DTG	INSTI	TDF	yes	Yes	1.5	1.5	1.5	1.5	1.5	48	51	45	46	56	21.3333	22.6667	20	20.4444	24.8889		185	20		TND		120	190	100	140		80	100	60	90		Yes		11.9	11.3	12.3	13.8	12.6
2019	2	54	2004	EFV		NNRTI	3TC+TDF+EFV	NNRTI	TDF	no	Yes	1.54	1.54	1.54	1.54	1.54	48	53	54	57	54	20.2395	22.3478	22.7694	24.0344	22.7694							110	100	100	120		70	70	80	60				11.9	10.6	11.2	10.1	9.7
2019	2	41	2006	3TC+D4T	D4T		3TC+TDF+EFV	NNRTI	TDF	yes	Yes	1.67	1.67	1.67	1.67	1.67	66.3	67	75	84	79	23.7728	24.0238	26.8923	30.1194	28.3266		63	3352	33			120	110	110	100		80	70	70	70		Yes		11.9	11.8	10.7	12.7	11.9
	1	70			TDF			INSTI				169					60					21.0077					0					181					90								12	12.7	7.7	11.3	11.6
2018	2	20		ABC+3TC+DTG	ABC	INSTI	TDF		TDF	yes							87	89	90	91							90	90				110	120	129	110		60	83	77	60			NO		12.3	12	11.1	10.5
2018	2	39		FTC+TDF+NVP	TDF	NNRTI	3TC+AZT+DTG	INSTI	AZT	yes																																			12.3	10.6	12.3	8.9	11.2
2019	2	59	2006	3TC+AZT	AZT		3TC+AZT		AZT	no	Yes	1.52	1.52	1.52	1.52	1.52	61	63	62	66	60	26.4024	27.268	26.8352	28.5665	25.9695			TND				110	110	120	100		70	70	80	60		no		12.4	11.3	10.6	10.2	11
2019	1	62	2007	3TC+AZT	AZT		3TC+TDF+DTG	INSTI	TDF	yes	Yes	1.78	1.78	1.78	1.78	1.78	73	76	75	80	80	23.04	23.9869	23.6713	25.2493	25.2493		22		248			160	110	170	120		90	100	110	74		no		12.6	12.5	13.3	13.5	13.7
	1	54			TDF			INSTI				164					62					23.0518					0					121					68								12.6	12.5	14.4	13.4	13.1
	1	57			TDF			INSTI				170					50					17.301					1230					91					94								12.6	13.6	2.99	12.7
	1	50										168					68					24.093					0					128					77								12.7	8.8	9.7	8.7	9.7
	2	33										153					54					23.0681										120					75								12.7	12.6	12.6	10.5	10.4
2019	1	44	2008	3TC+AZT	AZT		3TC+TDF+DTG	INSTI	TDF	yes	Yes	1.73	1.73	1.73	1.73	1.73	62	56	63	55	60	20.7157	18.7109	21.0498	18.3768	20.0474		99					130	90	130	110		90	50	90	75		no		12.8	11.1	9.2	11.3	13.3
2018	2	33		ABC+3TC+DTG	ABC	INSTI	TDF+3TC+DTG	INSTI	TDF	no		1.65	1.65	1.65			60	64		57		22.0386	23.5078				20	779				119	109	122			72	64		75					12.8	11.4	10
2020	1	22		3TC+AZT+DTG	AZT	INSTI	3TC+AZT+DTG	INSTI	AZT	no		1.59	1.59				48	51				18.9866	20.1733					28	212046			98	102				57	53					NO		12.9	12.5
	2	60										160					55					21.4844					20					213					103								12.9		11.8	10.7	8.3
2019	2	58	2004	D4T	D4T		3TC+TDF+DTG	INSTI	TDF	yes	Yes	1.58	1.58	1.58	1.58	1.58	57.3	49.5	55	55.6	63	22.9531	19.8286	22.0317	22.2721	25.2363		20	20	20	20		110	100	160	120		80	100	60	60				13.2	11.8	11.8	14.6	7.5
2019	1	59	2006	3TC+AZT	AZT		3TC+TDF+DTG	INSTI	TDF	yes	Yes	1.64	1.64	1.64	1.64	1.64	52	51	66	54	56	19.3337	18.9619	24.539	20.0773	20.8209		TND	TND				110	100	120	110		70	60	80	70		no		13.3	12.2	11.1	12.8	12.6
2019	1	51	2007	3TC+AZT	AZT		3TC+TDF+DTG	INSTI	TDF	yes	Yes	1.86	1.86	1.86	1.86	1.86	60	62	67	66	67	17.343	17.9211	19.3664	19.0773	19.3664							140	130	130	128		90	80	100	80		Yes		13.3	12.4	12.5	11.7	13.4
2018	2	29		ABC+3TC+DTG	ABC	INSTI	TDF+3TC+DTG	INSTI	TDF	no		1.6	1.6	1.6	1.6	1.6	72	80	75	73	83	28.125	31.25	29.2969	28.5156	32.4219	930	930	1				105	137	122	138		72	85	82	88				13.6	14.2	15.6	11.7	11.7
2019	1	61	2008	3TC+AZT	AZT		3TC+TDF+DTG	INSTI	TDF	yes	Yes	1.84	1.84	1.84	1.84	1.84	56	58	54	56	56	16.5406	17.1314	15.9499	16.5406	16.5406				25			100	110	140	100		60	70	90	80		no		13.8	9.4	8.3	10.9	2.3
2020	2	25		TDF+3TC+DTG	TDF	INSTI	TDF+3TC+DTG	INSTI	TDF	no		1.65	1.65	1.65	1.65		57	55	56	59		20.9366	20.202	20.5693	21.6713			1	1			118	115	134	120		82	72	76	87			NO		13.8	11.7	11.4	11.9
2019	1	58	2009	3TC+AZT	AZT		3TC+TDF+EFV	NNRTI	TDF	yes	Yes	1.7	1.7	1.7	1.7	1.7	77	78	79	80	85	26.6436	26.9896	27.3356	27.6817	29.4118		120339	435000			120	150	140	130	200	80	90	80	80	100		no		14.6	12	12.2	15.6	15.2
2019	2	23	2007	3TC+AZT	AZT		3TC+TDF+EFV	NNRTI	TDF	yes	Yes	1.52	1.52	1.52	1.52	1.52		44.4	49.5	60	62	0	19.2175	21.4249	25.9695	26.8352							90	100	100	130		60	60	70	70		no		15.3	10.6	11	11.4	8.8
	2	36			TDF			INSTI				161					56					21.6041					0					123					83								17.9	10.9	11.6	12.6	10.9
[truncated: 64 more columns]
